# Supplementary material for: Heteronuclear Complexes of Hg(II) and Zn(II) with Sodium Monensinate as a Ligand
Source: Molecules. 2024 Jun 29;29(13):3106. doi: 10.3390/molecules29133106 (PMC11243498; doi:10.3390/molecules29133106)
Supplement: Supplementary file 1 [file molecules-29-03106-s001.zip]

Archive with 1 entries (1 files):
- molecules-3040803-supplementary.pdf
